# Supplementary material for: Nomilin Regulates Depressive‐Like Behaviors in Mice via the Ventral Part of the Lateral Septum to Bed Nucleus of the Stria Terminalis Circuit
Source: CNS Neurosci Ther. 2025 Nov 24;31(11):e70647. doi: 10.1111/cns.70647 (PMC12644931; doi:10.1111/cns.70647)
Supplement: Supplementary file 1 — Data S1: Supporting Information. [file CNS-31-e70647-s001.zip]

Archive with 10 entries (10 files):
- cns70647-sup-0007-Supinfo7@S6.TIF
- cns70647-sup-0008-Supinfo8@S7.TIF
- cns70647-sup-0009-Supinfo9@S8.TIF
- cns70647-sup-0010-FigureS1-S8@Supplementary Materials - 1.docx
- cns70647-sup-0001-Supinfo1@S1.TIF
- cns70647-sup-0002-Supinfo2@S2.TIF
- cns70647-sup-0003-Supinfo3@S3 (2).TIF
- cns70647-sup-0004-Supinfo4@S3(1).TIF
- cns70647-sup-0005-Supinfo5@S4.TIF
- cns70647-sup-0006-Supinfo6@S5.TIF
